# Supplementary material for: Characterization of Isoorientin and Paeoniflorin as Botanical Glucocorticoid Receptor Modulators from White Peony and Chasteberry
Source: Nutrients. 2026 May 7;18(10):1491. doi: 10.3390/nu18101491 (PMC13209654; doi:10.3390/nu18101491)
Supplement: Supplementary file 1 [file nutrients-18-01491-s001.zip]

Archive with 1 entries (1 files):
- nutrients-4262390-supplementary.pdf
